# Supplementary material for: Differential Responses of Medicago truncatula NLA Homologs to Nutrient Deficiency and Arbuscular Mycorrhizal Symbiosis
Source: Plants (Basel). 2023 Dec 11;12(24):4129. doi: 10.3390/plants12244129 (PMC10748377; doi:10.3390/plants12244129)
Supplement: Supplementary file 1 [file plants-12-04129-s001.zip]

Archive with 1 entries (1 files):
- plants-2726494-supplementary.pdf
